# Supplementary material for: Innovating transfusion training: a BOPPPS-based blended learning model to enhance nursing interns’ specialized competency
Source: Front Med (Lausanne). 2026 Feb 10;13:1759418. doi: 10.3389/fmed.2026.1759418 (PMC12929102; doi:10.3389/fmed.2026.1759418)
Supplement: Supplementary file 2 [file Table_1.xlsx]

## Sheet: self-directed learning
sex	age	experimental group 1/control group 0	Pre-test	Self-management	Information Seeking	Collaborative Learning	Total Score	Post-test	Self-management	Information Seeking	Collaborative Learning	Total Score
2	19	1		38	30	23	91		33	35	22	90
2	20	1		38	30	21	89		36	41	26	103
2	21	1		35	36	25	96		33	40	29	102
2	12	1		28	41	22	91		39	34	30	103
2	20	1		35	47	31	113		31	49	31	111
2	20	1		31	31	21	83		38	40	30	108
1	22	1		28	35	21	84		36	47	25	108
1	24	1		31	42	34	107		41	41	28	110
2	22	1		26	35	24	85		31	42	31	104
1	23	1		25	41	25	91		31	38	30	99
1	23	1		29	40	20	89		40	40	26	106
2	20	1		30	40	26	96		35	38	28	101
2	23	1		26	34	22	82		36	48	30	114
2	22	1		25	39	23	87		42	41	27	110
2	20	1		29	35	20	84		43	44	28	115
2	22	1		32	40	22	94		37	40	26	103
2	21	1		33	30	21	84		32	41	31	104
2	22	1		28	30	21	79		41	46	31	118
2	20	1		28	34	24	86		38	42	27	107
2	21	1		31	32	22	85		39	45	30	114
2	20	1		34	37	24	95		37	43	31	111
2	22	1		32	43	23	98		38	37	31	106
2	20	1		31	38	22	91		39	33	30	102
2	21	1		37	37	23	97		38	33	32	103
2	22	1		33	38	25	96		32	37	27	96
2	21	1		38	42	23	103		36	43	29	108
2	21	1		31	33	21	85		36	37	23	96
2	21	1		34	32	21	87		40	38	34	112
2	22	1		30	32	21	83		46	31	35	112
2	21	1		30	33	24	87		42	31	32	105
2	21	1		31	39	24	94		39	42	27	108
2	20	1		38	41	24	103		40	38	32	110
2	21	1		25	32	21	78		33	32	22	87
2	23	1		34	29	25	88		37	31	21	89
2	21	1		39	43	22	104		39	43	32	114
2	20	1		36	44	29	109		41	40	32	113
2	19	1		31	40	25	96		39	54	25	118
1	21	1		30	39	27	96		39	35	35	109
2	23	1		35	35	25	95		36	34	33	103
2	21	1		39	38	20	97		39	39	25	103
2	20	0		35	39	21	95		31	40	38	109
2	20	0		30	33	19	82		32	36	31	99
2	20	0		31	31	22	84		33	30	29	92
2	22	0		39	35	22	96		37	36	20	93
2	20	0		24	31	15	70		40	33	27	100
2	21	0		28	37	19	84		31	34	24	89
2	22	0		30	40	23	93		38	35	29	102
2	20	0		40	35	23	98		30	31	21	82
2	21	0		27	36	25	88		25	34	27	86
2	20	0		27	39	19	85		28	27	22	77
2	21	0		26	31	16	73		35	26	29	90
2	18	0		31	32	21	84		28	34	30	92
2	21	0		36	37	24	97		31	38	26	95
2	22	0		40	42	24	106		37	37	22	96
2	23	0		31	33	20	84		31	36	26	93
2	21	0		31	32	23	86		32	32	21	85
2	18	0		32	34	24	90		37	36	25	98
2	22	0		32	47	23	102		35	34	21	90
2	20	0		33	38	25	96		32	40	26	98
2	19	0		28	47	23	98		30	36	23	89
1	22	0		35	33	24	92		41	41	24	106
2	21	0		36	32	27	95		33	32	31	96
2	20	0		38	35	23	96		32	31	37	100
2	22	0		25	33	27	85		33	33	23	89
2	21	0		30	40	23	93		32	30	30	92
2	23	0		32	34	25	91		30	36	28	94
2	22	0		29	33	19	81		37	36	24	97
2	22	0		41	37	22	100		45	38	31	114
1	21	0		32	38	21	91		39	36	37	112
1	22	0		39	42	23	104		37	36	22	95
2	21	0		33	40	22	95		28	26	26	80
2	21	0		31	41	19	91		32	34	25	91
2	22	0		28	30	22	80		33	33	26	92
2	22	0		27	35	26	88		32	36	27	95
2	22	0		42	34	25	101		38	35	27	100
2	20	0		37	38	23	98		34	37	31	102
1	23	0		28	36	24	88		33	31	24	88
2	21	0		33	39	23	95		37	39	30	106

## Sheet: Theoretical, and Operational Sc
experimental group 1/control group 0	Theoretical results	Operational performance
1	74.5	89
1	77.5	88
1	55	90
1	72	89
1	68.5	90
1	85	85
1	69	86
1	67.5	89
1	64.5	92
1	70.5	90
1	70	90
1	66.5	92
1	71.5	88
1	74	88
1	76	89
1	76.5	93
1	66.5	90
1	72.5	90
1	79.5	96
1	84.5	90
1	67.5	90
1	75	89
1	83.5	90
1	75.5	90
1	76.5	90
1	69.5	92
1	64.5	92
1	79	93
1	34.5	93
1	68	91
1	40	93
1	81	92
1	69	92
1	62.5	91
1	59	89
1	62.5	90
1	70	90
1	67.5	93
1	53.5	90
1	56.5	90
0	69.5	88
0	50.5	91
0	59.5	86
0	79.5	86
0	59.5	89
0	62	89
0	64	90
0	65.5	90
0	53.5	92
0	28	91
0	41.5	90
0	57	90
0	77.5	91
0	69	89
0	30.5	86
0	77.5	89
0	39	89
0	63.5	94
0	73.5	90
0	26	88
0	75.5	91
0	73	91
0	86	89
0	86	90
0	81	91
0	76.5	86
0	17.5	89
0	56.5	90
0	78	89
0	65.5	86
0	58.5	91
0	61.5	92
0	58.5	92
0	42	91
0	71.5	93
0	62.5	91
0	44.5	90
0	57	89
